# Supplementary material for: The Post-Pandemic Return of Mycoplasma pneumoniae: Why Children Matter and What Clinicians Should Know
Source: J Clin Med. 2026 Feb 22;15(4):1644. doi: 10.3390/jcm15041644 (PMC12942111; doi:10.3390/jcm15041644)
Supplement: Supplementary file 1 [file jcm-15-01644-s001.zip]

Archive with 1 entries (1 files):
- jcm-4116940-supplementary.pdf
